# Supplementary material for: Isolation, Characterization and Anticancer Activity of Two Bioactive Compounds from Arisaema flavum (Forssk.) Schott
Source: Molecules. 2022 Nov 16;27(22):7932. doi: 10.3390/molecules27227932 (PMC9697112; doi:10.3390/molecules27227932)
Supplement: Supplementary file 1 [file molecules-27-07932-s001.zip]

Archive with 1 entries (1 files):
- molecules-1966223-supplementary.pdf
